# Supplementary material for: Phylogenetic analysis and accessory genome diversity reveal insight into the evolutionary history of Streptococcus dysgalactiae
Source: Front Microbiol. 2022 Jul 19;13:952110. doi: 10.3389/fmicb.2022.952110 (PMC9343751; doi:10.3389/fmicb.2022.952110)
Supplement: Supplementary file 1 [file Data_Sheet_1.zip]

Archive with 2 entries (2 files):
- Supplementary Figures.docx
- Supplementary Tables.xls
